# Supplementary material for: Flavonoid Extract of Senecio scandens Buch.-Ham. Ameliorates CTX-Induced Immunosuppression and Intestinal Damage via Activating the MyD88-Mediated Nuclear Factor-κB Signaling Pathway
Source: Nutrients. 2025 Aug 1;17(15):2540. doi: 10.3390/nu17152540 (PMC12348433; doi:10.3390/nu17152540)
Supplement: Supplementary file 1 [file nutrients-17-02540-s001.zip]

Archive with 1 entries (1 files):
- nutrients-3730665-supplementary.pdf
